# Supplementary material for: Radical genome remodelling accompanied the emergence of a novel host-restricted bacterial pathogen
Source: PLoS Pathog. 2021 May 20;17(5):e1009606. doi: 10.1371/journal.ppat.1009606 (PMC8171923; doi:10.1371/journal.ppat.1009606)
Supplement: S1 Table — (XLSX) [file ppat.1009606.s009.xlsx]

## Sheet: Sheet1
	Model Combination
	rlx.bsr	rlx.cst	str.bsr	str.cst
MRCA (YBP)
mean	679.1	860.9	901.4	942.8
95% HPD lower	354.6	596.6	688.2	715.8
95% HPD upper	1004.5	1146.1	1127.9	1183.8
Evolutionary Rate (s/s/y)
mean	5.42e-07	4.63e-07	4.4e-07	4.24e-07
95% HPD lower	3.37e-07	3.28e-07	3.31e-07	3.2e-07
95% HPD upper	7.91e-07	6.16e-07	5.49e-07	5.33e-07
Abbreviations:
str = strict clock
rlx = relaxed clock
cst = constant population size
bsr = Bayesian Skyride
YBP = Years Before Present
s/s/y = nucleotide substitutions per genomic site per year
