# Supplementary material for: Radical genome remodelling accompanied the emergence of a novel host-restricted bacterial pathogen
Source: PLoS Pathog. 2021 May 20;17(5):e1009606. doi: 10.1371/journal.ppat.1009606 (PMC8171923; doi:10.1371/journal.ppat.1009606)
Supplement: S3 Table — (XLSX) [file ppat.1009606.s011.xlsx]

## Sheet: Sheet1
#	Gene	Protein Product	COG group	COG level	KEGG pathways involved
1	cap5B	capsular polysaccharide biosynthesis protein Cap5B	Cellular processes and signalling	D - Cell cycle control, cell division, chromosome partitioning
2	NA	fibrinogen-binding protein	Cellular processes and signalling	D - Cell cycle control, cell division, chromosome partitioning	Staphylococcus aureus infection
3	NA	extracellular matrix binding protein	Cellular processes and signalling	D - Cell cycle control, cell division, chromosome partitioning
4	crcB	camphor resistance protein CrcB	Cellular processes and signalling	D - Cell cycle control, cell division, chromosome partitioning
5	cap1B	capsular polysaccharide biosynthesis protein Cap1B	Cellular processes and signalling	D - Cell cycle control, cell division, chromosome partitioning
6	NA	immunoglobulin G binding protein A	Cellular processes and signalling	M - Cell wall/membrane/envelope biogenesis	Staphylococcus aureus infection
7	NA	glycoside hydrolase family protein	Cellular processes and signalling	M - Cell wall/membrane/envelope biogenesis
8	NA	hypothetical protein	Cellular processes and signalling	M - Cell wall/membrane/envelope biogenesis	Lipopolysaccharide biosynthesis; Metabolic pathways
9	cap5E	capsular polysaccharide biosynthesis protein Cap5E	Cellular processes and signalling	M - Cell wall/membrane/envelope biogenesis	Amino sugar and nucleotide sugar metabolism; Galactose metabolism; Metabolic pathways
10	cap5M	capsular polysaccharide biosynthesis galactosyltransferase Cap5M	Cellular processes and signalling	M - Cell wall/membrane/envelope biogenesis
11	NA	hypothetical protein	Cellular processes and signalling	M - Cell wall/membrane/envelope biogenesis	Biosynthesis of antibiotics; Polyketide sugar unit biosynthesis
12	isdA	iron (Fe2+)-regulated surface determinant protein IsdA	Cellular processes and signalling	M - Cell wall/membrane/envelope biogenesis	Staphylococcus aureus infection
13	ebpS	cell surface elastin binding protein	Cellular processes and signalling	M - Cell wall/membrane/envelope biogenesis
14	lukD	leukocidin LukD precursor	Cellular processes and signalling	M - Cell wall/membrane/envelope biogenesis	Staphylococcus aureus infection
15	lukE	leukocidin LukE precursor	Cellular processes and signalling	M - Cell wall/membrane/envelope biogenesis	Staphylococcus aureus infection
16	sbi	immunoglobulin G-binding protein SBI	Cellular processes and signalling	M - Cell wall/membrane/envelope biogenesis	Staphylococcus aureus infection
17	hlgA	gamma-hemolysin component A precursor, HlgA	Cellular processes and signalling	M - Cell wall/membrane/envelope biogenesis	Staphylococcus aureus infection
18	clfB	clumping factor B	Cellular processes and signalling	M - Cell wall/membrane/envelope biogenesis	Staphylococcus aureus infection
19	hlY	alpha-hemolysin	Cellular processes and signalling	O - Post-translational modification, protein turnover, and chaperones	Staphylococcus aureus infection
20	splE	serine protease SplE_1	Cellular processes and signalling	O - Post-translational modification, protein turnover, and chaperones	Quorum sensing
21	bcp	alkyl hydroperoxide reductase	Cellular processes and signalling	O - Post-translational modification, protein turnover, and chaperones
22	sspB2	cysteine protease precursor SspB	Cellular processes and signalling	O - Post-translational modification, protein turnover, and chaperones
23	NA	winged helix family two component transcriptional regulator	Cellular processes and signalling	T - Signal transduction mechanisms	Two-component system
24	NA	phage infection protein	Cellular processes and signalling	U - Intracellular trafficking, secretion, and vesicular transport
25	tatC	Sec-independent periplasmic protein translocase	Cellular processes and signalling	U - Intracellular trafficking, secretion, and vesicular transport	Bacterial secretion system; Protein export
26	NA	DNA transport mechinery protein	Cellular processes and signalling	U - Intracellular trafficking, secretion, and vesicular transport
27	hsdR	type-I restriction-modification system restriction endonuclease subunit	Cellular processes and signalling	V - Defense mechanisms
28	mepA	MATE family multi-antimicrobial extrusion protein	Cellular processes and signalling	V - Defense mechanisms
29	msbA	Lipid A export ATP-binding/permease MsbA	Cellular processes and signalling	V - Defense mechanisms	ABC transporters
30	NA	RND superfamily resistance-nodulation-cell division acriflavin:proton (H+) antiporter	Cellular processes and signalling	V - Defense mechanisms
31	NA	ABC superfamily ATP binding cassette transporter, membrane protein	Cellular processes and signalling	V - Defense mechanisms	Two-component system; ABC transporters
32	NA	ABC transporter ATP-binding protein	Cellular processes and signalling	V - Defense mechanisms	Two-component system; ABC transporters
33	NA	peptide chain release factor 3	Information storage and processing	J - Translation, ribosomal structure and biogenesis
34	NA	S4 RNA binding domain protein	Information storage and processing	J - Translation, ribosomal structure and biogenesis
35	NA	bifunctional AraC family transcriptional regulator/xylan 1,4-beta-xylosidase	Information storage and processing	K - Transcription
36	NA	BglG family transcriptional antiterminator	Information storage and processing	K - Transcription
37	araC	AraC family transcription regulator	Information storage and processing	K - Transcription
38	rnr	exoribonuclease, VacB/RNase II family	Information storage and processing	K - Transcription	RNA degradation
39	comK	competence transcription factor ComK	Information storage and processing	K - Transcription	Quorum sensing
40	bglG	transcriptional antiterminator, BglG family/DNA-binding protein	Information storage and processing	K - Transcription
41	NA	NAD-dependent deacetylase	Information storage and processing	K - Transcription
42	NA	helix-turn-helix- domain containing protein	Information storage and processing	K - Transcription
43	NA	helix-turn-helix domain-containing protein	Information storage and processing	K - Transcription
44	NA	transcription antiterminator, BglG family	Information storage and processing	K - Transcription
45	NA	deoxyribonuclease	Information storage and processing	L - Replication, recombination and repair
46	sbcC	exonuclease subunit SbcC	Information storage and processing	L - Replication, recombination and repair
47	NA	DNA mismatch repair ATPase	Information storage and processing	L - Replication, recombination and repair
48	acuC	histone deacetylase family protein	Information storage and processing; metabolism	B, Q - Chromatin structure and dynamics; Secondary metabolites biosynthesis, transport, and catabolism
49	araB	ribulokinase	Metabolism	C - Energy production and conversion	Pentose and glucuronate interconversions; Metabolic pathways
50	NA	oxidoreductase, aldo/keto reductase family	Metabolism	C - Energy production and conversion
51	mnh_A1	monovalent cation/H+ antiporter subunit A, MnhA_1	Metabolism	C - Energy production and conversion	Oxidative phosphorylation; Metabolic pathways
52	NA	oxidoreductase, aldo/keto reductase family	Metabolism	C - Energy production and conversion
53	glpK	glycerol kinase	Metabolism	C - Energy production and conversion	PPAR signaling pathway; Glycerolipid metabolism; Metabolic pathways; Plant-pathogen interaction
54	NA	luciferase family oxidoreductase	Metabolism	C - Energy production and conversion
55	NA	aldo/keto reductase	Metabolism	C - Energy production and conversion
56	NA	phenylalanyl-tRNA synthetase subunit alpha	Metabolism	C - Energy production and conversion
57	nhaC	putative Na+/H+ antiporter	Metabolism	C - Energy production and conversion
58	narJ	nitrate reductase molybdenum cofactor assembly chaperone	Metabolism	C - Energy production and conversion	Two-component system
59	hutH	histidine ammonia-lyase	Metabolism	E - Amino acid transport and metabolism	Histidine metabolism; Metabolic pathways
60	metX	homoserine O-acetyltransferase	Metabolism	E - Amino acid transport and metabolism	Sulfur metabolism; Biosynthesis of secondary metabolites; Biosynthesis of antibiotics; Metabolic pathways; Cysteine and methionine metabolism
61	rocD1	putative ornithine aminotransferase precursor	Metabolism	E - Amino acid transport and metabolism	2-Oxocarboxylic acid metabolism; Biosynthesis of secondary metabolites; Microbial metabolism in diverse environments; Biosynthesis of antibiotics; Arginine and proline metabolism; Lysine biosynthesis; Metabolic pathways; Arginine biosynthesis; Biosynthesis of amino acids
62	NA	oxidoreductase, zinc-binding dehydrogenase family	Metabolism	E - Amino acid transport and metabolism	Pentose and glucuronate interconversions; Galactose metabolism; Fructose and mannose metabolism; Metabolic pathways
63	NA	bifunctional cystathionine gamma-lyase/gamma-synthase	Metabolism	E - Amino acid transport and metabolism	Sulfur metabolism; Glycine, serine and threonine metabolism; Selenocompound metabolism; Biosynthesis of secondary metabolites; Biosynthesis of antibiotics; Metabolic pathways; Cysteine and methionine metabolism; Biosynthesis of amino acids
64	NA	bifunctional cystathionine gamma-lyase/gamma-synthase	Metabolism	E - Amino acid transport and metabolism	Sulfur metabolism; Glycine, serine and threonine metabolism; Selenocompound metabolism; Biosynthesis of secondary metabolites; Biosynthesis of antibiotics; Metabolic pathways; Cysteine and methionine metabolism; Biosynthesis of amino acids
65	gltB	glutamate synthase (NADPH), large subunit	Metabolism	E - Amino acid transport and metabolism	Alanine, aspartate and glutamate metabolism; Biosynthesis of secondary metabolites; Nitrogen metabolism; Microbial metabolism in diverse environments; Biosynthesis of antibiotics; Metabolic pathways; Biosynthesis of amino acids; Glyoxylate and dicarboxylate metabolism
66	NA	putative N-acyl-L-amino acid amidohydrolase	Metabolism	E - Amino acid transport and metabolism	Phenylalanine metabolism
67	gudB	putative NAD-specific glutamate dehydrogenase	Metabolism	E - Amino acid transport and metabolism	D-Glutamine and D-glutamate metabolism; Alanine, aspartate and glutamate metabolism; Nitrogen metabolism; Microbial metabolism in diverse environments; Taurine and hypotaurine metabolism; Necroptosis; Metabolic pathways; Arginine biosynthesis; Carbon metabolism; Proximal tubule bicarbonate reclamation
68	argH	putative argininosuccinate lyase	Metabolism	E - Amino acid transport and metabolism	Alanine, aspartate and glutamate metabolism; Biosynthesis of secondary metabolites; Biosynthesis of antibiotics; Metabolic pathways; Arginine biosynthesis; Biosynthesis of amino acids
69	argG	putative argininosuccinate synthase	Metabolism	E - Amino acid transport and metabolism	Alanine, aspartate and glutamate metabolism; Biosynthesis of secondary metabolites; Biosynthesis of antibiotics; Metabolic pathways; Arginine biosynthesis; Biosynthesis of amino acids; Fluid shear stress and atherosclerosis
70	gLY1	aromatic amino acid beta-eliminating lyase/threonine aldolase	Metabolism	E - Amino acid transport and metabolism	Glycine, serine and threonine metabolism; Biosynthesis of secondary metabolites; Microbial metabolism in diverse environments; Biosynthesis of antibiotics; Metabolic pathways; Biosynthesis of amino acids
71	tyrA	prephenate dehydrogenase	Metabolism	E - Amino acid transport and metabolism	Biosynthesis of secondary metabolites; Biosynthesis of antibiotics; Metabolic pathways; Biosynthesis of amino acids; Phenylalanine, tyrosine and tryptophan biosynthesis; Novobiocin biosynthesis
72	NA	M42 glutamyl aminopeptidase	Metabolism	E - Amino acid transport and metabolism
73	trpE	putative anthranilate synthase component I	Metabolism	E - Amino acid transport and metabolism	Quorum sensing; Biosynthesis of secondary metabolites; Phenazine biosynthesis; Biosynthesis of antibiotics; Biofilm formation - Pseudomonas aeruginosa; Metabolic pathways; Biosynthesis of amino acids; Phenylalanine, tyrosine and tryptophan biosynthesis
74	trpG	anthranilate synthase, glutamine amidotransferase, component II	Metabolism	E - Amino acid transport and metabolism	Folate biosynthesis; Quorum sensing; Biosynthesis of secondary metabolites; Phenazine biosynthesis; Biosynthesis of antibiotics; Biofilm formation - Pseudomonas aeruginosa; Metabolic pathways; Purine metabolism; Drug metabolism - other enzymes; Biosynthesis of amino acids; Phenylalanine, tyrosine and tryptophan biosynthesis
75	trpD	anthranilate phosphoribosyltransferase	Metabolism	E - Amino acid transport and metabolism	Biosynthesis of secondary metabolites; Biosynthesis of antibiotics; Metabolic pathways; Biosynthesis of amino acids; Phenylalanine, tyrosine and tryptophan biosynthesis
76	trpB	tryptophan synthase subunit beta	Metabolism	E - Amino acid transport and metabolism	Glycine, serine and threonine metabolism; Biosynthesis of secondary metabolites; Biosynthesis of antibiotics; Metabolic pathways; Biosynthesis of amino acids; Phenylalanine, tyrosine and tryptophan biosynthesis
77	NA	Oligoendopeptidase F	Metabolism	E - Amino acid transport and metabolism
78	lysC	aspartokinase, alpha and beta subunits	Metabolism	E - Amino acid transport and metabolism	Glycine, serine and threonine metabolism; Monobactam biosynthesis; 2-Oxocarboxylic acid metabolism; Biosynthesis of secondary metabolites; Microbial metabolism in diverse environments; Biosynthesis of antibiotics; Lysine biosynthesis; Metabolic pathways; Cysteine and methionine metabolism; Biosynthesis of amino acids
79	NA	M20/M25/M40 family peptidase	Metabolism	E - Amino acid transport and metabolism
80	ilvD	putative dihydroxy-acid dehydratase	Metabolism	E - Amino acid transport and metabolism	Pantothenate and CoA biosynthesis; 2-Oxocarboxylic acid metabolism; Biosynthesis of secondary metabolites; Valine, leucine and isoleucine biosynthesis; Biosynthesis of antibiotics; Metabolic pathways; Biosynthesis of amino acids
81	leuA	2-isopropylmalate synthase	Metabolism	E - Amino acid transport and metabolism	2-Oxocarboxylic acid metabolism; Biosynthesis of secondary metabolites; Valine, leucine and isoleucine biosynthesis; Pyruvate metabolism; Metabolic pathways; Biosynthesis of amino acids
82	leuD	3-isopropylmalate dehydratase small subunit	Metabolism	E - Amino acid transport and metabolism	C5-Branched dibasic acid metabolism; 2-Oxocarboxylic acid metabolism; Biosynthesis of secondary metabolites; Valine, leucine and isoleucine biosynthesis; Metabolic pathways; Biosynthesis of amino acids
83	ilvA	threonine dehydratase biosynthetic, IlvA_1	Metabolism	E - Amino acid transport and metabolism	Glycine, serine and threonine metabolism; Biosynthesis of secondary metabolites; Valine, leucine and isoleucine biosynthesis; Biosynthesis of antibiotics; Metabolic pathways; Carbon metabolism; Biosynthesis of amino acids
84	alsS	putative acetolactate synthase	Metabolism	E - Amino acid transport and metabolism	Pantothenate and CoA biosynthesis; C5-Branched dibasic acid metabolism; 2-Oxocarboxylic acid metabolism; Valine, leucine and isoleucine biosynthesis; Biosynthesis of secondary metabolites; Biosynthesis of antibiotics; Metabolic pathways; Biosynthesis of amino acids; Butanoate metabolism
85	ureB	urease subunit beta UreB	Metabolism	E - Amino acid transport and metabolism	Arginine biosynthesis; Epithelial cell signaling in Helicobacter pylori infection; Microbial metabolism in diverse environments; Metabolic pathways; Purine metabolism; Atrazine degradation
86	ureC	urease subunit alpha	Metabolism	E - Amino acid transport and metabolism	Arginine biosynthesis; Epithelial cell signaling in Helicobacter pylori infection; Microbial metabolism in diverse environments; Metabolic pathways; Purine metabolism; Atrazine degradation
87	hutI	putative imidazolonepropionase	Metabolism	E - Amino acid transport and metabolism	Histidine metabolism; Metabolic pathways
88	gltS	ESS family glutamate:sodium (Na+) symporter	Metabolism	E - Amino acid transport and metabolism
89	NA	APC family amino acid-polyamine-organocation transporter	Metabolism	E - Amino acid transport and metabolism
90	cidC	thiamine pyrophosphate enzyme	Metabolism	E - Amino acid transport and metabolism	C5-Branched dibasic acid metabolism; Pyruvate metabolism; Metabolic pathways
91	rocA	1-pyrroline-5-carboxylate dehydrogenase	Metabolism	E - Amino acid transport and metabolism	Alanine, aspartate and glutamate metabolism; Biosynthesis of secondary metabolites; Biosynthesis of antibiotics; Arginine and proline metabolism; Metabolic pathways
92	hisF	imidazole glycerol phosphate synthase subunit HisF	Metabolism	E - Amino acid transport and metabolism	Biosynthesis of amino acids; Histidine metabolism; Biosynthesis of secondary metabolites; Metabolic pathways
93	hisA	phosphoribosylformimino-5-aminoimidazole carboxamide ribotide isomerase	Metabolism	E - Amino acid transport and metabolism	Biosynthesis of amino acids; Histidine metabolism; Biosynthesis of secondary metabolites; Metabolic pathways
94	hisD	putative histidinol dehydrogenase	Metabolism	E - Amino acid transport and metabolism	Biosynthesis of amino acids; Histidine metabolism; Biosynthesis of secondary metabolites; Metabolic pathways
95	sasH	putative LPXTG surface 5'-nucleotidase	Metabolism	F - Nucleotide transport and metabolism	Biosynthesis of secondary metabolites; Pyrimidine metabolism; Metabolic pathways; Purine metabolism; Nicotinate and nicotinamide metabolism
96	NA	2',3'-cyclic-nucleotide 2'-phosphodiesterase	Metabolism	F - Nucleotide transport and metabolism	Biosynthesis of secondary metabolites; Pyrimidine metabolism; Metabolic pathways; Purine metabolism; Nicotinate and nicotinamide metabolism
97	purK	phosphoribosylaminoimidazole carboxylase ATPase subunit	Metabolism	F - Nucleotide transport and metabolism	Biosynthesis of antibiotics; Biosynthesis of secondary metabolites; Metabolic pathways; Purine metabolism
98	purF	putative amidophosphoribosyltransferase precursor	Metabolism	F - Nucleotide transport and metabolism	Alanine, aspartate and glutamate metabolism; Biosynthesis of secondary metabolites; Biosynthesis of antibiotics; Metabolic pathways; Purine metabolism
99	purD	phosphoribosylamine--glycine ligase PurD	Metabolism	F - Nucleotide transport and metabolism	Biosynthesis of antibiotics; Biosynthesis of secondary metabolites; Metabolic pathways; Purine metabolism
100	NA	aldolase	Metabolism	G - Carbohydrate transport and metabolism	Microbial metabolism in diverse environments; Ascorbate and aldarate metabolism; Tyrosine metabolism
101	NA	maltose/maltodextrin ABC superfamily ATP binding cassette transporter, binding protein	Metabolism	G - Carbohydrate transport and metabolism	ABC transporters
102	iolE	sugar phosphate isomerase/epimerase	Metabolism	G - Carbohydrate transport and metabolism
103	NA	PTS system galactitol-specific IIC component	Metabolism	G - Carbohydrate transport and metabolism	Galactose metabolism; Phosphotransferase system (PTS); Metabolic pathways
104	NA	glycerol-3-phosphate transporter	Metabolism	G - Carbohydrate transport and metabolism	Two-component system
105	proP	L-Proline/Glycine betaine transporter, ProP	Metabolism	G - Carbohydrate transport and metabolism
106	NA	dihydroxyacetone kinase family protein	Metabolism	G - Carbohydrate transport and metabolism	RIG-I-like receptor signaling pathway; Microbial metabolism in diverse environments; Glycerolipid metabolism; Metabolic pathways; Carbon metabolism; Fructose and mannose metabolism; Methane metabolism
107	norA	multidrug/H+ antiporter	Metabolism	G - Carbohydrate transport and metabolism
108	malA	alpha amylase	Metabolism	G - Carbohydrate transport and metabolism	Starch and sucrose metabolism; Galactose metabolism; Metabolic pathways
109	NA	multidrug resistance transporter protein B	Metabolism	G - Carbohydrate transport and metabolism
110	mtlA	PTS system mannitol-specific IIBC component	Metabolism	G - Carbohydrate transport and metabolism	Phosphotransferase system (PTS); Fructose and mannose metabolism
111	lacD	tagatose 1,6-diphosphate aldolase	Metabolism	G - Carbohydrate transport and metabolism	Quorum sensing; Galactose metabolism; Metabolic pathways
112	NA	major facilitator superfamily transporter	Metabolism	G - Carbohydrate transport and metabolism
113	NA	PTS system glucose-specific IIBC component	Metabolism	G - Carbohydrate transport and metabolism	Starch and sucrose metabolism; Phosphotransferase system (PTS)
114	galM	aldose 1-epimerase	Metabolism	G - Carbohydrate transport and metabolism	Glycolysis / Gluconeogenesis; Biosynthesis of secondary metabolites; Microbial metabolism in diverse environments; Biosynthesis of antibiotics; Galactose metabolism; Metabolic pathways
115	cinA	competence/damage-inducible protein	Metabolism	H - Coenzyme transport and metabolism	Nicotinate and nicotinamide metabolism
116	NA	molybdenum cofactor biosynthesis protein A	Metabolism	H - Coenzyme transport and metabolism	Folate biosynthesis; Sulfur relay system; Metabolic pathways
117	mobA	putative molybdopterin-guanine dinucleotide biosynthesis protein A	Metabolism	H - Coenzyme transport and metabolism	Folate biosynthesis; Metabolic pathways
118	moeA	molybdopterin biosynthesis protein MoeA	Metabolism	H - Coenzyme transport and metabolism	Folate biosynthesis; Metabolic pathways
119	moaB	putative molybdenum cofactor biosynthesis protein B	Metabolism	H - Coenzyme transport and metabolism	Folate biosynthesis; Sulfur relay system; Metabolic pathways
120	azoR	FMN-dependent NADH-azoreductase, AzoR	Metabolism	I - Lipid transport and metabolism
121	fadD	NRAMP family Mn2+/Fe2+ transporter	Metabolism	I - Lipid transport and metabolism	Fatty acid degradation; Caprolactam degradation; Microbial metabolism in diverse environments; Biosynthesis of antibiotics; Lysine degradation; Metabolic pathways; Tryptophan metabolism; Benzoate degradation
122	fadX	putative acetyl-CoA/acetoacetyl-CoA transferase	Metabolism	I - Lipid transport and metabolism	Styrene degradation; Propanoate metabolism; Pyruvate metabolism; Microbial metabolism in diverse environments; Metabolic pathways
123	ispD	2-C-methyl-D-erythritol 4-phosphate cytidylyltransferase 1, IspD_1	Metabolism	I - Lipid transport and metabolism	Biosynthesis of antibiotics; Terpenoid backbone biosynthesis; Biosynthesis of secondary metabolites; Metabolic pathways
124	vraA	long chain fatty acid CoA ligase, VraA	Metabolism	I - Lipid transport and metabolism	Fatty acid degradation; Fatty acid biosynthesis; Peroxisome; Ferroptosis; Quorum sensing; Thermogenesis; Adipocytokine signaling pathway; Metabolic pathways; PPAR signaling pathway; Fatty acid metabolism
125	cls1	phospholipase D/Transphosphatidylase	Metabolism	I - Lipid transport and metabolism	Glycerophospholipid metabolism; Metabolic pathways
126	accC	acetyl-CoA carboxylase biotin carboxylase subunit, AccC_1	Metabolism	I - Lipid transport and metabolism	Fatty acid biosynthesis; Carbon fixation pathways in prokaryotes; Propanoate metabolism; Biosynthesis of secondary metabolites; Pyruvate metabolism; Microbial metabolism in diverse environments; Biosynthesis of antibiotics; Metabolic pathways; Carbon metabolism; Fatty acid metabolism
127	acsA	acetyl-coenzyme A synthetase	Metabolism	I - Lipid transport and metabolism	Glyoxylate and dicarboxylate metabolism; Carbon fixation pathways in prokaryotes; Glycolysis / Gluconeogenesis; Propanoate metabolism; Biosynthesis of secondary metabolites; Pyruvate metabolism; Microbial metabolism in diverse environments; Biosynthesis of antibiotics; Metabolic pathways; Carbon metabolism; Methane metabolism
128	aes	Alpha/beta hydrolase fold-3 domain-containing protein	Metabolism	I - Lipid transport and metabolism	Caprolactam degradation; Limonene and pinene degradation; Degradation of aromatic compounds
129	phnD	phosphate/phosphonate ABC transporter periplasmic protein	Metabolism	P - Inorganic ion transport and metabolism	ABC transporters
130	NA	binding-protein-dependent transport system inner membrane protein	Metabolism	P - Inorganic ion transport and metabolism	Sulfur metabolism; ABC transporters
131	NA	FNT family formate-nitrite transporter	Metabolism	P - Inorganic ion transport and metabolism
132	NA	iron (Fe3+) ABC superfamily ATP binding cassette transporter, membrane protein	Metabolism	P - Inorganic ion transport and metabolism	ABC transporters
133	NA	putative Mg2+ and Co2+ transporter, CorB	Metabolism	P - Inorganic ion transport and metabolism
134	isdE	iron compound ABC transporter	Metabolism	P - Inorganic ion transport and metabolism	ABC transporters
135	katE	catalase	Metabolism	P - Inorganic ion transport and metabolism	Longevity regulating pathway - worm; Peroxisome; Amyotrophic lateral sclerosis (ALS); Biosynthesis of secondary metabolites; MAPK signaling pathway - plant; Longevity regulating pathway; Biosynthesis of antibiotics; FoxO signaling pathway; Carbon metabolism; MAPK signaling pathway - yeast; Tryptophan metabolism; Longevity regulating pathway - multiple species; Glyoxylate and dicarboxylate metabol…
136	nikE	ABC-type dipeptide/oligopeptide/nickel transporter, ATPase component 2	Metabolism	P - Inorganic ion transport and metabolism	Quorum sensing
137	opp-2C	oligopeptide ABC superfamily ATP binding cassette transporter, membrane protein	Metabolism	P - Inorganic ion transport and metabolism	Quorum sensing; ABC transporters
138	pstB	phosphate ABC superfamily ATP binding cassette transporter, ABC protein	Metabolism	P - Inorganic ion transport and metabolism	ABC transporters
139	mreB	ABC superfamily ATP binding cassette transporter, membrane protein	Metabolism	P - Inorganic ion transport and metabolism	ABC transporters
140	mntH	NRAMP family Mn2+/Fe2+ transporter	Metabolism	P - Inorganic ion transport and metabolism
141	nrgA	AMT family ammonium or ammonia transporter	Metabolism	P - Inorganic ion transport and metabolism
142	modB	molybdenum (Mo2+) ABC superfamily ATP binding cassette transporter, membrane protein	Metabolism	P - Inorganic ion transport and metabolism	ABC transporters
143	NA	FeoB family ferrous iron (Fe2+) uptake protein	Metabolism	P - Inorganic ion transport and metabolism
144	NA	cobalt ABC transporter ATPase	Metabolism	P - Inorganic ion transport and metabolism	ABC transporters
145	nixA	NiCoT family nickel (Ni2+)-cobalt (Co2+) transporter	Metabolism	P - Inorganic ion transport and metabolism
146	budA1	alpha-acetolactate decarboxylase	Metabolism	Q - Secondary metabolites biosynthesis, transport, and catabolism	Butanoate metabolism; C5-Branched dibasic acid metabolism
147	azlD	Branched-chain amino acid transport protein, AzlD	Unknown	S - Function unknown
148	cap8J	capsular polysaccharide synthesis enzyme Cap8J	Unknown	S - Function unknown
149	NA	ABC transporter ATP-binding protein	Unknown	S - Function unknown	Quorum sensing; beta-Lactam resistance; ABC transporters
150	NA	NADH-dependent FMN reductase	Unknown	S - Function unknown	Riboflavin metabolism; Sulfur metabolism; Metabolic pathways
151	NA	hypothetical protein	Unknown	S - Function unknown
152	NA	putative cyclase enzyme	Unknown	S - Function unknown
153	NA	putative secreted protease inhibitor	Unknown	S - Function unknown
154	NA	hypothetical protein	Unknown	S - Function unknown
155	NA	Ribonuclease	Unknown	S - Function unknown
156	NA	hypothetical protein	Unknown	S - Function unknown
157	NA	putative G3E family GTPase	Unknown	S - Function unknown
158	NA	putative acetyltransferase	Unknown	S - Function unknown
159	NA	N-acetyltransferase GCN5	Unknown	S - Function unknown
160	NA	hypothetical protein	Unknown	S - Function unknown
161	NA	bacteriocin-associated integral membrane (putative immunity) protein	Unknown	S - Function unknown
162	NA	5'-ribonucleotide phosphohydrolase	Unknown	S - Function unknown	Chloroalkane and chloroalkene degradation; Chlorocyclohexane and chlorobenzene degradation; Metabolic pathways; Microbial metabolism in diverse environments
163	yfhO	putative membrane protein YfhO	Unknown	S - Function unknown
164	NA	SWIM zinc finger domain-containing protein	Unknown	S - Function unknown
165	NA	ABC transporter ATP-binding protein	Unknown	S - Function unknown
166	NA	GNAT family acetyltransferase	Unknown	S - Function unknown
167	NA	putative dynamin family protein	Unknown	S - Function unknown
168	comEC	competence protein ComEC	Unknown	S - Function unknown
169	fic	Adenosine monophosphate-protein transferase SoFic	Unknown	S - Function unknown
170	amoA	putative ammonia monooxygenase	Unknown	S - Function unknown
171	NA	hypothetical protein	Unknown	S - Function unknown
172	nisC	Nisin biosynthesis protein NisC	Unknown	S - Function unknown
173	nisB	Nisin biosynthesis protein NisB	Unknown	S - Function unknown
174	NA	hypothetical protein	Unknown	S - Function unknown
175	NA	bacterial membrane flanked domain protein	Unknown	S - Function unknown
176	NA	acetyltransferase (GNAT) family protein	Unknown	S - Function unknown
177	NA	ABC superfamily ATP binding cassette transporter, ABC protein	Unknown	S - Function unknown
178	tcaA	teicoplanin resistance associated membrane protein TcaA protein	Unknown	S - Function unknown
179	NA	acetyltransferase	Unknown	S - Function unknown
180	NA	hypothetical protein	Unknown	S - Function unknown
181	NA	hypothetical protein	Unknown	S - Function unknown
182	NA	branched-chain amino acid transport system II carrier protein	Unknown	S - Function unknown
183	NA	hypothetical protein	Unknown	S - Function unknown
184	NA	toxin regulatorly-like protein	Unknown	S - Function unknown
185	NA	amidohydrolase	Unknown	S - Function unknown	Aminobenzoate degradation; Benzoate degradation; Microbial metabolism in diverse environments
186	asp3	accessory Sec system protein Asp3	Unknown	S - Function unknown
187	asp2	accessory secretory protein Asp2	Unknown	S - Function unknown
188	lip	triacylglycerol lipase	Unknown	S - Function unknown	Glycerolipid metabolism; Metabolic pathways
189	NA	hypothetical protein	Unknown	S - Function unknown
190	cap8H	capsular polysaccharide synthesis enzyme Cap8H		n/a
191	NA	hypothetical protein		n/a
192	NA	hypothetical protein		n/a
193	NA	hypothetical protein		n/a
194	coa	staphylocoagulase precursor, Coa_1		n/a
195	NA	superantigen-like protein		n/a
196	msa	modulator of SarA, Msa		n/a
197	NA	hypothetical protein		n/a
198	NA	membrane protein		n/a
199	sarV	staphylococcal accessory regulator family protein		n/a
200	NA	hypothetical protein		n/a
201	NA	hypothetical protein		n/a
202	NA	hypothetical protein		n/a
203	NA	hypothetical protein		n/a
204	NA	hypothetical protein		n/a
205	NA	polysaccharide deacetylase		n/a
