# Supplementary material for: Radical genome remodelling accompanied the emergence of a novel host-restricted bacterial pathogen
Source: PLoS Pathog. 2021 May 20;17(5):e1009606. doi: 10.1371/journal.ppat.1009606 (PMC8171923; doi:10.1371/journal.ppat.1009606)
Supplement: S4 Table — (XLSX) [file ppat.1009606.s012.xlsx]

## Sheet: Sheet1
GO Terms enriched in pseudogenes vs intact genes
#	GO ID	Term	Annotated	Significant	Expected	classicFisher	Ontology
1	GO:0006082	organic acid metabolic process	94	13	7.67	0.0285	BP
2	GO:0006520	cellular amino acid metabolic process	65	11	5.3	0.0104	BP
3	GO:0006547	histidine metabolic process	7	3	0.57	0.0141	BP
4	GO:0006551	leucine metabolic process	4	2	0.33	0.0352	BP
5	GO:0006810	transport	74	13	6.04	0.0035	BP
6	GO:0008652	cellular amino acid biosynthetic process	35	7	2.86	0.0176	BP
7	GO:0009064	glutamine family amino acid metabolic process	6	3	0.49	0.0086	BP
8	GO:0009081	branched-chain amino acid metabolic process	8	3	0.65	0.0213	BP
9	GO:0009082	branched-chain amino acid biosynthetic process	7	3	0.57	0.0141	BP
10	GO:0009098	leucine biosynthetic process	4	2	0.33	0.0352	BP
11	GO:0015791	polyol transport	2	2	0.16	0.0065	BP
12	GO:0015850	organic hydroxy compound transport	2	2	0.16	0.0065	BP
13	GO:0019752	carboxylic acid metabolic process	92	13	7.51	0.024	BP
14	GO:0043436	oxoacid metabolic process	94	13	7.67	0.0285	BP
15	GO:0044281	small molecule metabolic process	227	25	18.52	0.0324	BP
16	GO:0051179	localization	75	13	6.12	0.004	BP
17	GO:0051234	establishment of localization	74	13	6.04	0.0035	BP
18	GO:0052803	imidazole-containing compound metabolic process	7	3	0.57	0.0141	BP
19	GO:0055085	transmembrane transport	56	10	4.57	0.0101	BP
20	GO:1901605	alpha-amino acid metabolic process	48	10	3.92	0.0031	BP
21	GO:1901607	alpha-amino acid biosynthetic process	32	7	2.61	0.0107	BP
22	GO:0003824	catalytic activity	361	30	25.46	0.04216	MF
23	GO:0005215	transporter activity	57	10	4.02	0.00333	MF
24	GO:0008408	3'-5' exonuclease activity	4	2	0.28	0.02652	MF
25	GO:0015291	secondary active transmembrane transporter activity	9	3	0.63	0.02013	MF
26	GO:0015399	primary active transmembrane transporter activity	28	7	1.98	0.00188	MF
27	GO:0015405	P-P-bond-hydrolysis-driven transmembrane transporter activity	28	7	1.98	0.00188	MF
28	GO:0016638	oxidoreductase activity, acting on the CH-NH2 group of donors	4	2	0.28	0.02652	MF
29	GO:0022804	active transmembrane transporter activity	37	9	2.61	0.00045	MF
30	GO:0022857	transmembrane transporter activity	49	10	3.46	0.00095	MF
31	GO:0042626	ATPase activity, coupled to transmembrane movement of substances	27	6	1.9	0.0079	MF
32	GO:0043492	ATPase activity, coupled to movement of substances	27	6	1.9	0.0079	MF
KEGG pathways enriched in pseudogenes vs intact genes
#	KEGG ID	Description	GeneRatio	BgRatio	p-value	p.adjust	qvalue
1	sab01230	Biosynthesis of amino acids	20/84	100/956	0.000159	0.007177	0.005036
2	sab01100	Metabolic pathways	53/84	454/956	0.001922	0.033777	0.023703
3	sab00290	Valine, leucine and isoleucine biosynthesis	12/956	12/956	0.002252	0.033777	0.023703
4	sab00250	Alanine, aspartate and glutamate metabolism	18/956	18/956	0.003023	0.034011	0.023868
