# Supplementary material for: Radical genome remodelling accompanied the emergence of a novel host-restricted bacterial pathogen
Source: PLoS Pathog. 2021 May 20;17(5):e1009606. doi: 10.1371/journal.ppat.1009606 (PMC8171923; doi:10.1371/journal.ppat.1009606)
Supplement: S5 Table — (XLSX) [file ppat.1009606.s013.xlsx]

## Sheet: Sheet1
#	Gene	Product	Orientation with respect to tnp	COG group	COG level	KEGG pathways involved
1	murI	putative glutamate racemase	sense	Cellular processes and signalling	M - Cell wall/membrane/envelope biogenesis	D-Glutamine and D-glutamate metabolism; Purine metabolism
2	prsA	peptidylprolyl isomerase, PrsA	antisense	Cellular processes and signalling	M - Cell wall/membrane/envelope biogenesis
3	mgt	monofunctional glycosyltransferase	sense & antisense	Cellular processes and signalling	M - Cell wall/membrane/envelope biogenesis	Peptidoglycan biosynthesis; beta-Lactam resistance
4	ltaS	phosphoglycerol transferase I	antisense	Cellular processes and signalling	M - Cell wall/membrane/envelope biogenesis	Glycerolipid metabolism
5	galU	UTP--glucose-1-phosphate uridylyltransferase subunit GalU	antisense	Cellular processes and signalling	M - Cell wall/membrane/envelope biogenesis	Amino sugar and nucleotide sugar metabolism; Galactose metabolism; Pentose and glucuronate interconversions; Starch and sucrose metabolism
6	cwlS	N-acetylmuramoyl-L-alanine amidase	antisense	Cellular processes and signalling	M - Cell wall/membrane/envelope biogenesis
7	glmS	glucosamine--fructose-6-phosphate aminotransferase	antisense	Cellular processes and signalling	M - Cell wall/membrane/envelope biogenesis	Amino sugar and nucleotide sugar metabolism; Alanine, aspartate and glutamate metabolism
8	yqeZ	membrane-bound serine protease	sense	Cellular processes and signalling	O - Posttranslational modification, protein turnover, chaperones
9	ctaA	cytochrome oxidase assembly protein	antisense	Cellular processes and signalling	O - Posttranslational modification, protein turnover, chaperones	Biosynthesis of secondary metabolites; Thermogenesis; Oxidative phosphorylation; Two-component system
10	nifU	nitrogen-fixing NifU domain-containing protein	antisense	Cellular processes and signalling	O - Posttranslational modification, protein turnover, chaperones
11	arsC	arsenate reductase (glutaredoxin)	antisense	Cellular processes and signalling	T - Signal transduction mechanisms
12	ygaD	Lipid A export ATP-binding/permease MsbA	antisense	Cellular processes and signalling	V - Defense mechanisms	ABC transporters
13		abortive infection bacteriophage resistance protein	antisense	Cellular processes and signalling	V - Defense mechanisms
14	rplT	50S ribosomal protein L20	antisense	Information storage and processing	J - Translation, ribosomal structure and biogenesis	Ribosome
15	aspS	aspartyl-tRNA synthetase	antisense	Information storage and processing	J - Translation, ribosomal structure and biogenesis	Aminoacyl-tRNA biosynthesis
16	rpsP	30S ribosomal protein S16	sense	Information storage and processing	J - Translation, ribosomal structure and biogenesis	Ribosome
17	rpoZ	DNA-directed RNA polymerase subunit omega	antisense	Information storage and processing	K - Transcription	Purine metabolism; Pyrimidine metabolism; RNA polymerase
18	FbpA	putative fibronectin/fibrinogen binding protein	antisense	Information storage and processing	K - Transcription	Bacterial secretion system
19	mgrA	MarR family transcriptional regulator	antisense	Information storage and processing	K - Transcription
20	sarX	staphylococcal accessory regulator protein X	antisense	Information storage and processing	K - Transcription
21	rho	putative methicillin resistance expression factor	sense	Information storage and processing	K - Transcription	RNA degradation
22	dnaD	DNA replication protein, DnaD	sense	Information storage and processing	L - Replication, recombination and repair
23	acuC	histone deacetylase family protein	antisense	Information storage and processing; Metabolism	B, Q - Chromatin structure and dynamics; Secondary metabolites biosynthesis, transport, and catabolism
24	fumC	fumarate hydratase	antisense	Metabolism	C - Energy production and conversion	Pyruvate metabolism; Biosynthesis of secondary metabolites; Microbial metabolism in diverse environments; Carbon fixation pathways in prokaryotes; Citrate cycle (TCA cycle); Two-component system
25	trxB	thioredoxin-disulfide reductase	antisense	Metabolism	C - Energy production and conversion	Selenocompound metabolism
26	adhP	zinc-binding alcohol dehydrogenase	antisense	Metabolism	C - Energy production and conversion	Naphthalene degradation; Chloroalkane and chloroalkene degradation; Metabolism of xenobiotics by cytochrome P450; Retinol metabolism; Biosynthesis of secondary metabolites; Tyrosine metabolism; Glycolysis / Gluconeogenesis; Fatty acid degradation; Degradation of aromatic compounds; Drug metabolism - cytochrome P450
27	rocA	1-pyrroline-5-carboxylate dehydrogenase	antisense	Metabolism	C - Energy production and conversion	Arginine and proline metabolism; Biosynthesis of secondary metabolites; Alanine, aspartate and glutamate metabolism
28	glpQ	glycerophosphoryl diester phosphodiesterase	antisense	Metabolism	C - Energy production and conversion	Glycerophospholipid metabolism
29	cycA	putative D-serine/D-alanine/glycine transporter	antisense	Metabolism	E- Amino acid transport and metabolism
30	putA	proline dehydrogenase	antisense	Metabolism	E- Amino acid transport and metabolism	Arginine and proline metabolism; Biosynthesis of secondary metabolites
31	gcvPB	glycine dehydrogenase subunit 2	antisense	Metabolism	E- Amino acid transport and metabolism	Glycine, serine and threonine metabolism; Biosynthesis of secondary metabolites; Glyoxylate and dicarboxylate metabolism
32	metB	bifunctional cystathionine gamma-lyase/gamma-synthase	sense	Metabolism	E- Amino acid transport and metabolism	Sulfur metabolism; Selenocompound metabolism; Glycine, serine and threonine metabolism; Biosynthesis of secondary metabolites; Biosynthesis of amino acids; Cysteine and methionine metabolism
33	rocF	arginase	sense	Metabolism	E- Amino acid transport and metabolism	Biosynthesis of secondary metabolites; Arginine biosynthesis; Biosynthesis of amino acids; Arginine and proline metabolism; Amoebiasis
34	bamJ	class I and II aminotransferase	antisense	Metabolism	E- Amino acid transport and metabolism
35	yicL	putative inner membrane transporter YicL	antisense	Metabolism	E, G - Amino acid and Carbohydrate transport and metabolism
36	tcaB	MFS family major facilitator transporter, bicyclomycin:cation symporter	sense	Metabolism	E, G, P - Amino acid, Carbohydrate, and Inorganic ion transport and metabolism
37	ltaA	MFS family major facilitator transporter	antisense	Metabolism	E, G, P - Amino acid, Carbohydrate, and Inorganic ion transport and metabolism
38	hprK	HPr(Ser) kinase/phosphatase	sense	Metabolism	F - Nucleotide transport and metabolism
39	nrdF	ribonucleoside-diphosphate reductase subunit beta	antisense	Metabolism	F - Nucleotide transport and metabolism	Purine metabolism Pyrimidine metabolism
40	nupG	Na+ dependent nucleoside transporter domain-containing protein	antisense	Metabolism	F - Nucleotide transport and metabolism
41	gapB	glyceraldehyde-3-phosphate dehydrogenase (phosphorylating)	antisense	Metabolism	G - Carbohydrate transport and metabolism	Biosynthesis of secondary metabolites HIF-1 signaling pathway Biosynthesis of amino acids Glycolysis / Gluconeogenesis Carbon fixation in photosynthetic organisms
42	dmpI	4-oxalocrotonate tautomerase	antisense	Metabolism	G - Carbohydrate transport and metabolism	Xylene degradation Microbial metabolism in diverse environments Benzoate degradation Degradation of aromatic compounds Dioxin degradation
43	glpF	MIP family major intrinsic protein channel protein	antisense	Metabolism	G - Carbohydrate transport and metabolism
44	ykrP	putative acetyltransferase	antisense	Metabolism	G - Carbohydrate transport and metabolism
45	suhB	inositol monophosphatase family protein	sense	Metabolism	G - Carbohydrate transport and metabolism	Streptomycin biosynthesis Phosphatidylinositol signaling system Inositol phosphate metabolism
46	fbp	fructose-1,6-bisphosphatase	sense	Metabolism	G - Carbohydrate transport and metabolism	Methane metabolism Biosynthesis of secondary metabolites Microbial metabolism in diverse environments Carbon metabolism Glycolysis / Gluconeogenesis Pentose phosphate pathway Fructose and mannose metabolism Carbon fixation in photosynthetic organisms
47	ygfA	5-formyltetrahydrofolate cyclo-ligase	sense	Metabolism	H - Coenzyme transport and metabolism	One carbon pool by folate
48	mobB	putative molybdopterin-guanine dinucleotide biosynthesis protein B	antisense	Metabolism	H - Coenzyme transport and metabolism	Folate biosynthesis
49	pflA	pyruvate formate-lyase activating enzyme	antisense	Metabolism	H - Coenzyme transport and metabolism
50		phosphoesterase, PA-phosphatase-like protein	antisense	Metabolism	I - Lipid transport and metabolism	Peptidoglycan biosynthesis Glycerophospholipid metabolism
51	mvk	mevalonate kinase	sense	Metabolism	I - Lipid transport and metabolism	Biosynthesis of secondary metabolites Peroxisome Synthesis and degradation of ketone bodies Butanoate metabolism Valine, leucine and isoleucine degradation Terpenoid backbone biosynthesis
52	yaaN	toxic anion resistance protein TelA	antisense	Metabolism	P - Inorganic ion transport and metabolism
53	proWX	ABC-type proline/glycine betaine transport systems, permease component	antisense	Metabolism	P - Inorganic ion transport and metabolism	ABC transporters
54	fnt	formate/nitrite transporter family protein	sense	Metabolism	P - Inorganic ion transport and metabolism
55	copZ	MerTP family mercury (Hg2+) permease, binding protein MerP	antisense	Metabolism	P - Inorganic ion transport and metabolism	Mineral absorption
56	metN	DL-methionine transporter ATP-binding subunit	sense	Metabolism	P - Inorganic ion transport and metabolism	ABC transporters
57	fecB	ferrichrome ABC transporter subunit	antisense	Metabolism	P - Inorganic ion transport and metabolism	ABC transporters
58	yqeM	putative methyltransferase	antisense	Metabolism	Q - Secondary metabolites biosynthesis, transport and catabolism
59	frgA	aerobactin biosynthesis protein, IucA/IucC family	antisense	Metabolism	Q - Secondary metabolites biosynthesis, transport and catabolism
60		hypothetical protein	antisense	Unknown	S - Function unknown
61	mprF	oxacillin resistance-related FmtC protein	antisense	Unknown	S - Function unknown	Staphylococcus aureus infection Cationic antimicrobial peptide (CAMP) resistance Two-component system
62		superantigen-like protein	antisense	Unknown	S - Function unknown
63		putative metallophosphoesterase	antisense	Unknown	S - Function unknown
64		hypothetical protein	antisense	Unknown	S - Function unknown
65	pfoS	toxin regulatory protein	sense	Unknown	S - Function unknown
66		hypothetical protein	antisense	Unknown	S - Function unknown
67	yerC	Trp repressor protein	antisense	Unknown	S - Function unknown
68		hypothetical protein	antisense	Unknown	S - Function unknown
69		secretory antigen SsaA	antisense	Unknown	S - Function unknown
70	lyrA	metal-dependent membrane protease	antisense	Unknown	S - Function unknown
71		RES domain-containing protein	antisense	Unknown	S - Function unknown
72	cidA	putative murein hydrolase subunit LrgA_1	sense	Unknown	S - Function unknown
73		alpha/beta cell surface hydrolase	sense	Unknown	S - Function unknown
74	BH2250	hypothetical protein	antisense	Unknown	S - Function unknown
75		hypothetical protein	sense	n/a	n/a
76		hypothetical protein	sense	n/a	n/a
77		hypothetical protein	antisense	n/a	n/a
78		putative DNA-binding protein	antisense	n/a	n/a
79		hypothetical protein	sense	n/a	n/a
80		hypothetical protein	antisense	n/a	n/a
81		hypothetical protein	antisense	n/a	n/a
82		hypothetical protein	antisense	n/a	n/a
83		hypothetical protein	antisense	n/a	n/a
84		hypothetical protein	antisense	n/a	n/a
85		hypothetical protein	sense	n/a	n/a
