# Supplementary material for: Radical genome remodelling accompanied the emergence of a novel host-restricted bacterial pathogen
Source: PLoS Pathog. 2021 May 20;17(5):e1009606. doi: 10.1371/journal.ppat.1009606 (PMC8171923; doi:10.1371/journal.ppat.1009606)
Supplement: S6 Table — (XLSX) [file ppat.1009606.s014.xlsx]

## Sheet: Sheet1
Strain name	Relevant characteristics	Reference
Escherichia coli strains
DC10B	mcrA Δ(mrr-hsdRMS-mcrBC) φ80lacZΔM15 ΔlacX74 recA1 araD139 Δ(ara-leu)7697 galU galK rpsL endA1 nupG Δdcm	[1]
IM01B	mcrA Δ(mrr-hsdRMS-mcrBC) φ80lacZΔM15 ΔlacX74 recA1 araD139 Δ(ara-leu)7697 galU galK rpsL endA1 nupG Δdcm ΩPhelp-hsdMS (CC1-2) ΩPN25-hsdS (CC1-1)	[2]
JP20665	DC10B pJP2335	This study
JP20666	DC10B pJP2336	This study
JP20667	DC10B pJP2337	This study
JP20668	DC10B pJP2338	This study
JP20669	DC10B pJP2535	This study
JP21378	DC10B pJP2536	This study
JP21759	IM01B pJP2537	This study
JP21760	IM01B pJP2538	This study
JP21380	DC10B pJP2539	This study
JP21440	DC10B pJP2540	This study
JP21441	DC10B pJP2541	This study
JP21442	DC10B pJP2542	This study
JP21443	DC10B pJP2543	This study
JP21726	IM01B pJP2544	This study
JP21727	IM01B pJP2545	This study
JP21728	IM01B pJP2546	This study
JP21381	DC10B pJP2547	This study
JP21382	DC10B pJP2548	This study
JP21383	DC10B pJP2549	This study
JP21740	IM01B pJP2550	This study
JP21729	IM01B pJP2551	This study
JP21761	IM01B pJP2552	This study
JP21730	IM01B pJP2553	This study
JP21762	IM01B pJP2554	This study
JP21737	IM01B pJP2555	This study
JP21738	IM01B pJP2556	This study
JP21739	IM01B pJP2557	This study
JP21733	IM01B pJP2558	This study
JP21734	IM01B pJP2559	This study
JP21735	IM01B pJP2560	This study
JP21736	IM01B pJP2561	This study
Staphylococcus aureus subsp. aureus strains
RN4220	Restriction-defective derivate of RN450	[3]
JP6681	RN4220 ∆spa	[4]
RF122	Wild-type strain from bovine mastitis (TSST+ SEC+)	[5]
JP16514	RN4220 pCN41	This study
JP17991	RN4220 pCN42	This study
JP20193	JP6681 pCN47	This study
JP20836	JP6681 pCN51	This study
JP17257	RN4220 pJP2335	This study
JP17258	RN4220 pJP2336	This study
JP17259	RN4220 pJP2337	This study
JP17260	RN4220 pJP2338	This study
JP20194	JP6681 pJP2314	This study
JP20195	JP6681 pJP2315	This study
JP20196	JP6681 pJP2316	This study
JP20197	JP6681 pJP2317	This study
JP20198	JP6681 pJP2318	This study
JP20342	RN4220 ∆vwb coa::tetM	This study
JP20343	JP20342 pCN51	This study
JP20344	JP20342 pJP2562	This study
JP21277	JP6681 pJP2535	This study
JP21278	JP6681 pJP2536	This study
JP21450	JP6681 pJP2537	This study
JP21451	JP6681 pJP2538	This study
JP21406	RN4220 pJP2539	This study
JP21407	RN4220 pJP2540	This study
JP21408	RN4220 pJP2541	This study
JP21409	RN4220 pJP2542	This study
JP21410	RN4220 pJP2543	This study
JP21707	RN4220 pJP2544	This study
JP21724	RN4220 pJP2545	This study
JP21708	RN4220 pJP2546	This study
JP21236	JP6681 pJP2547	This study
JP21237	JP6681 pJP2548	This study
JP21238	JP6681 pJP2549	This study
JP21534	JP6681 pJP2550	This study
JP21725	RN4220 pJP2551	This study
JP21448	RN4220 pJP2552	This study
JP21709	RN4220 pJP2553	This study
JP21449	RN4220 pJP2554	This study
JP21710	JP6681 pJP2555	This study
JP21711	JP6681 pJP2556	This study
JP21712	JP6681 pJP2557	This study
JP21682	RN4220 pJP2558	This study
JP21683	RN4220 pJP2559	This study
JP21684	RN4220 pJP2560	This study
JP21685	RN4220 pJP2561	This study
Staphylococcus aureus subsp. anaerobius genome sequences
Strain	Isolation location and time	Run accession
Italia-1	Italy (2008)	ERR3093760 (This study)
Polonia 123	Poland (2011)	ERR3093761 (This study)
Su-1	Sudan (2005)	ERR3093762 (This study)
Su-4	Sudan (2005)	ERR3093763 (This study)
Po-3	Poland (2011)	ERR3093764 (This study)
DK-3	Denmark (1996)	ERR3093765 (This study)
It-4	Italy (2008)	ERR3093766 (This study)
MVF-9	Spain (1981-1982)	ERR3093767 (This study)
MVF-16	Spain (1981-1982)	ERR3093768 (This study)
MVF-17-II	Spain (1981-1982)	ERR3093769 (This study)
MVF-29	Spain (1981-1982)	ERR3093770 (This study)
MVF-30	Spain (1981-1982)	ERR3093771 (This study)
MVF-39	Spain (1981-1982)	ERR3093772 (This study)
MVF-39+	Spain (1981-1982)	ERR3093773 (This study)
MVF-49	Spain (1981-1982)	ERR3093774 (This study)
MVF-58	Spain (1981-1982)	ERR3093775 (This study)
MVF-71	Spain (1981-1982)	ERR3093776 (This study)
MVF-80	Spain (1981-1982)	ERR3093777 (This study)
MVF-91	Spain (1981-1982)	ERR3093778 (This study)
MVF-205	Spain (1988)	ERR3093779 (This study)
MVF-212	Spain (1988)	ERR3093780 (This study)
MVF-220	Spain (1992)	ERR3093781 (This study)
MVF-228	Spain (1993-1994)	ERR3093782 (This study)
MVF-302	Spain (2007)	ERR3093783 (This study)
MVF-401	Spain (2008)	ERR3093784 (This study)
MVF-502	Spain (2012)	ERR3093785 (This study)
39+ 1	Spain (1981-1982)	ERR3093786 (This study)
39+ 2	Spain (1981-1982)	ERR3093787 (This study)
43+	Spain (1981-1982)	ERR3093788 (This study)
502R+ 1	Spain (2012)	ERR3093789 (This study)
502R+ 2	Spain (2012)	ERR3093790 (This study)
7R0+ 1	Spain (1981-1982)	ERR3093791 (This study)
It4 R+	Italy (2008)	ERR3093792 (This study)
MVF43	Spain (1981-1982)	ERR3093793 (This study)
SU4+	Sudan (2005)	ERR3093794 (This study)
MVF-7+	Spain (1981-1982)	ERR3093795 (This study)
RDKA-84	Spain (1981-1982)	ERR3093796 (This study)
MVF84	Spain (1981-1982)	ERR3093797 (This study)
MVF7	Spain (1981-1982)	GCA_014876765.1 (This study)
ST1464	Sudan (2005)	GCA_000588835.1 [6]
References
[1]	Monk, I. R., I. M. Shah, M. Xu, M. W. Tan and T. J. Foster (2012). "Transforming the untransformable: application of direct transformation to manipulate genetically Staphylococcus aureus and Staphylococcus epidermidis." mBio 3(2).
[2]	Monk, I. R., J. J. Tree, B. P. Howden, T. P. Stinear and T. J. Foster (2015). "Complete Bypass of Restriction Systems for Major Staphylococcus aureus Lineages." mBio 6(3): e00308-00315.
[3]	Kreiswirth, B. N., S. Lofdahl, M. J. Betley, M. O'Reilly, P. M. Schlievert, M. S. Bergdoll and R. P. Novick (1983). "The toxic shock syndrome exotoxin structural gene is not detectably transmitted by a prophage." Nature 305(5936): 709-712.
[4]	Tormo-Mas, M. A., I. Mir, A. Shrestha, S. M. Tallent, S. Campoy, I. Lasa, J. Barbe, R. P. Novick, G. E. Christie and J. R. Penades (2010). "Moonlighting bacteriophage proteins derepress staphylococcal pathogenicity islands." Nature 465(7299): 779-782.
[5]	Fitzgerald, J. R., P. J. Hartigan, W. J. Meaney and C. J. Smyth (2000). "Molecular population and virulence factor analysis of Staphylococcus aureus from bovine intramammary infection." J Appl Microbiol 88(6): 1028-1037.
[6]	Elbir, H., Robert, C., Nguyen, T. T., Gimenez, G., El Sanousi, S. M., Flock, J. I., Raoult, D. and Drancourt, M. (2013). "Staphylococcus aureus subsp. anaerobius strain ST1464 genome sequence." Stand Genomic Sci 9(1): 1-13.
