# Supplementary material for: Radical genome remodelling accompanied the emergence of a novel host-restricted bacterial pathogen
Source: PLoS Pathog. 2021 May 20;17(5):e1009606. doi: 10.1371/journal.ppat.1009606 (PMC8171923; doi:10.1371/journal.ppat.1009606)
Supplement: S7 Table — (XLSX) [file ppat.1009606.s015.xlsx]

## Sheet: Sheet1
pJP name	Plasmid backbone	Relevant characteristics	Reference
pCN41	pCN41	β-lactamase reporter plasmid for S. aureus, ErmR	Charpentier
pCN42	pCN42	Cadmium-inducible β-lactamase reporter plasmid for S. aureus, ErmR	Charpentier
pCN47	pCN47	S. aureus compatible plasmid, ErmR	Charpentier
pCN51	pCN51	Cadmium-inducible expression plasmid for S. aureus, ErmR	Charpentier
pJP2314	pCN47	pCN47 with mgrA (MVF84_00645) containing an N-terminal 3xFLAG tag and insertion sequence from strain MVF84	This study
pJP2315	pCN47	pCN47 with mgrA (MVF84_00645) containing an N-terminal 3xFLAG tag and insertion sequence from strain MVF84 with deleted promoter region	This study
pJP2316	pCN47	pCN47 with mgrA (MVF84_00645) containing an N-terminal 3xFLAG tag	This study
pJP2317	pCN47	pCN47 with mgrA (MVF84_00645) containing an N-terminal 3xFLAG tag with strong terminator between mgrA and insertion sequence	This study
pJP2318	pCN47	pCN47 insertion sequence from strain MVF84	This study
pJP2335	pCN42	Bi-directional transcriptional terminator of insertion sequence (located upstream of insertion sequence coding region found next to mgrA) as present in insertion sequence reading direction	This study
pJP2336	pCN42	Bi-directional transcriptional terminator of insertion sequence (located upstream of insertion sequence coding region found next to mgrA)flipped	This study
pJP2337	pCN42	Uni-directional transcriptional terminator of insertion sequence (located downstream of insertion sequence coding region found next to mgrA)as present in insertion sequence reading direction	This study
pJP2338	pCN42	Uni-directional transcriptional terminator of insertion sequence (located downstream of insertion sequence coding region found next to mgrA) flipped	This study
pJP2535	pCN47	pCN47 containing ahdA (MVF84_00554) with N-terminal 3xFLAG tag from strain MVF84 and insertion sequence from strain MVF84	This study
pJP2536	pCN47	pCN47 containing ahdA (MVF84_00554) with N-terminal 3xFLAG tag from strain MVF84	This study
pJP2537	pCN47	pCN47 containing ahdA (SAB0557) with N-terminal 3xFLAG tag from strain RF122 and insertion sequence of strain MVF84	This study
pJP2538	pCN47	pCN47 containing ahdA (SAB0557) with N-terminal 3xFLAG tag from strain RF122	This study
pJP2539	pCN41	pCN41 reporter construct for dnaD (SAB1317c) from strain RF122	This study
pJP2540	pCN41	pCN41 reporter construct for dnaD (SAB1317c) from strain RF122 with insertion sequence from strain MVF84	This study
pJP2541	pCN41	pCN41 reporter construct for dnaD (MVF84_01231) from strain MVF84 with insertion sequence from strain MVF84	This study
pJP2542	pCN41	pCN41 reporter construct for dnaD (MVF84_01231) from strain MVF84	This study
pJP2543	pCN41	pCN41 reporter construct for rpsP (SAB1102) from strain RF122	This study
pJP2544	pCN41	pCN41 reporter construct for rpsP (SAB1102) from strain RF122 with insertion sequence from strain MVF84	This study
pJP2545	pCN41	pCN41 reporter construct for rpsP (MVF84_01484) from strain MVF84 with insertion sequence from strain MVF84	This study
pJP2546	pCN41	pCN41 reporter construct for rpsP (MVF84_01484) from strain MVF84	This study
pJP2547	pCN51	pCN51 with mgrA (MVF84_00645) containing an N-terminal 3xFLAG tag and insertion sequence from strain MVF84	This study
pJP2548	pCN51	pCN51 with mgrA (MVF84_00645) containing an N-terminal 3xFLAG tag	This study
pJP2549	pCN51	pCN51 with mgrA (MVF84_00645) containing an N-terminal 3xFLAG tag with weak terminator between mgrA and pCad promoter	This study
pJP2550	pCN51	pCN51 with mgrA (MVF84_00645) containing an N-terminal 3xFLAG tag with strong terminator between mgrA and pCad promoter	This study
pJP2551	pCN41	pCN41 reporter construct for metN (MVF84_00796) (ATP-binding protein of methionine ABC transporter) from strain MVF84 with insertion sequence from strain MVF84	This study
pJP2552	pCN41	pCN41 reporter construct for metN (MVF84_00796) (ATP-binding protein of methionine ABC transporter) from strain MVF84	This study
pJP2553	pCN41	pCN41 reporter construct for metN (SAB0768) (ATP-binding protein of methionine ABC transporter) from strain RF122 with insertion sequence from strain MVF84	This study
pJP2554	pCN41	pCN41 reporter construct for metN (SAB0768) (ATP-binding protein of methionine ABC transporter) from strain RF122	This study
pJP2555	pCN47	pCN47 with aaa (MVF84_00379) containing an N-terminal 3xFLAG tag, insertion sequence and downstream gene MVF84_00382 from strain MVF84	This study
pJP2556	pCN47	pCN47 with aaa (MVF84_00379) containing an N-terminal 3xFLAG tag and downstream gene MVF84_00382	This study
pJP2557	pCN47	pCN47 with aaa (MVF84_00379) containing an N-terminal 3xFLAG tag and a weak terminator between aaa and MVF84_00382	This study
pJP2558	pCN41	pCN41 reporter construct for metC (MVF84_00302) (cystathionine gamma-synthase) from strain MVF84 with insertion sequence from strain MVF84	This study
pJP2559	pCN41	pCN41 reporter construct for metC (MVF84_00302) (cystathionine gamma-synthase) from strain MVF84	This study
pJP2560	pCN41	pCN41 reporter construct for metC (SAB0309c) (cystathionine gamma-synthase) from strain RF122	This study
pJP2561	pCN41	pCN41 reporter construct for metC (SAB0309c) (cystathionine gamma-synthase) from strain RF122 with insertion sequence from strain MVF84	This study
pJP2562	pCN51	pCN51 expressing S. aureus subsp. anaerobius SaaPIov1 vwb	This study
