# Supplementary material for: Radical genome remodelling accompanied the emergence of a novel host-restricted bacterial pathogen
Source: PLoS Pathog. 2021 May 20;17(5):e1009606. doi: 10.1371/journal.ppat.1009606 (PMC8171923; doi:10.1371/journal.ppat.1009606)
Supplement: S8 Table — (XLSX) [file ppat.1009606.s016.xlsx]

## Sheet: Sheet1
Oligo name	Oligo sequence (5'-3')	Application
pCN41-F	GGATAACCGTATTACCGCCTTTG	Sequencing
pCN41-R	CTCTTTGGCATGTGAACTGTTTG	"
pCN51_F	GGTGGTCAACTTTAGAAAAGAAGG	"
pCN51_R	GATATCAAAATTATACATGTCAACGATAATAC	"
Tra-TT-mgrA-1mS	ACGCGTCGACAAAAAGTGGCGACAGCTTCGTCACCACTTTTTGCATAAAAAAACTGCTTG	pCH2314
mgrA-flag-1c	ATGGATTATAAAGATCACGATGGCGATTATAAAGATCACGATATCGATTATAAAGATGATGATGATAAATCTGATCAACATAATTTAAAAGAAC
mgrA-flag-2m	ATAATCGATATCGTGATCTTTATAATCGCCATCGTGATCTTTATAATCCATTAAAGTTCTCCTCCAGACATAC
mgrA-2cB	CGCGGATCCCATTTTATATTCTCTTTTCTATTAC
Tra-TT-Transposase	ACGCGTCGACAAAAAGTGGCGACAGCTTCGTCACCACTTTTTGAGTATAAAGGGAGAAAGTG	pCH2315
mgrA-flag-1c	ATGGATTATAAAGATCACGATGGCGATTATAAAGATCACGATATCGATTATAAAGATGATGATGATAAATCTGATCAACATAATTTAAAAGAAC
mgrA-flag-2m	ATAATCGATATCGTGATCTTTATAATCGCCATCGTGATCTTTATAATCCATTAAAGTTCTCCTCCAGACATAC
mgrA-2cB	CGCGGATCCCATTTTATATTCTCTTTTCTATTAC
Tra-TT-mgrA-4mS	ACGCGTCGACAAAAAGTGGCGACAGCTTCGTCACCACTTTTTGCATAAAAAAACTGCTTGATAGGCAAAG	pCH2316
ChL mgrA-9m	CACGCGTAAGCTTGTTAGTTAAAAAACTGCTTGAAAGGTTTCTTTGC
ChR mgrA-8c	GGCAAAGAAACCTTTCAAGCAGTTTTTTAACTAACAAGCTTACGCGTG
mgrA-3cB	CGCGGATCCCATTTTATATTCTCTTTTCTATTACAGTTA
Tra-TT-mgrA-1mS	ACGCGTCGACAAAAAGTGGCGACAGCTTCGTCACCACTTTTTGCATAAAAAAACTGCTTG	pCH2317
TT-c	AAAAAGTGGTGACGAAGCTGTCGCCACTTTTTGGCTCTATGTCAAATTGGACTG
TT-mgrA-m	AAAAAGTGGCGACAGCTTCGTCACCACTTTTTTTTTTTAACTAACAAGCTTACGC
mgrA-2cB	CGCGGATCCCATTTTATATTCTCTTTTCTATTAC
Tra-TT-mgrA-1mS	ACGCGTCGACAAAAAGTGGCGACAGCTTCGTCACCACTTTTTGCATAAAAAAACTGCTTG	pCH2318
TNP mgrA-30cB	CGCGGATCCTTAACTTTTGTCATGACAATTAAAGTAATG
TT BiD-21mS	ACGCGTCGACGATTCAATATAATGCATAAAAAAACTG	pJP2335
TT BiD-21cB	CGCGGATCCCAAAAAATCGGACAGATGAAAAG
TT BiDrev-23mS	ACGCGTCGACCAAAAAATCGGACAGATGAAAAG	pJP2336
TT BiDrev-24cB	CGCGGATCCGATTCAATATAATGCATAAAAAAACTG
TT cBiD-25mS	ACGCGTCGACCGAATATTATTATGTTCAAAACTTTACG	pJP2337
TT cBiD-26cB	CGCGGATCCGCTTATTAGGTAAAGTCATTCATGC
TT cBiDrev-27mS	ACGCGTCGACGCTTATTAGGTAAAGTCATTCATGC	pJP2338
TT cBiDrev-28cB	CGCGGATCCCGAATATTATTATGTTCAAAACTTTACG
MVF84_6_F	GGCCGCTGCATGCCTGCAGGTCGACGATATGATTCATTTCTCAATGACG	pJP2535
MVF84_7_R	TATAATCCATAATAATGTCCTCCTTATAGTCACTC
MVF84_12_F	GATGGCGATTATAAAGATCACGATATCGATTATAAAGATGATGATGATAAAAGAGCAGCAGTTGTAACGAAAG
ltaS_4_R	ATGGATTATAAAGATCACGATGGCGATTATAAAGATCACGATATCG
MVF84_8_F	GGACATTATTATGGATTATAAAGATCACGATGG
MVF84_9_R	ACATAGAGCCATTATAATGATAGTGTTCAGAGCAC
MVF84_10_F	TCATTATAATGGCTCTATGTCAAATTGGAC
MVF84_6_F	GGCCGCTGCATGCCTGCAGGTCGACGATATGATTCATTTCTCAATGACG	pJP2536
MVF84_7_R	TATAATCCATAATAATGTCCTCCTTATAGTCACTC
MVF84_12_F	GATGGCGATTATAAAGATCACGATATCGATTATAAAGATGATGATGATAAAAGAGCAGCAGTTGTAACGAAAG
ltaS_4_R	ATGGATTATAAAGATCACGATGGCGATTATAAAGATCACGATATCG
MVF84_8_F	GGACATTATTATGGATTATAAAGATCACGATGG
MVF84_14_R	ATTCGAGCTCGGTACCCGGGGATCCATTATAATGATAGTGTTCAGAGCAC
MVF84_6_F	GGCCGCTGCATGCCTGCAGGTCGACGATATGATTCATTTCTCAATGACG	pJP2537
MVF84_7_R	TATAATCCATAATAATGTCCTCCTTATAGTCACTC
MVF84_12_F	GATGGCGATTATAAAGATCACGATATCGATTATAAAGATGATGATGATAAAAGAGCAGCAGTTGTAACGAAAG
ltaS_4_R	ATGGATTATAAAGATCACGATGGCGATTATAAAGATCACGATATCG
MVF84_8_F	GGACATTATTATGGATTATAAAGATCACGATGG
MVF84_9_R	ACATAGAGCCATTATAATGATAGTGTTCAGAGCAC
MVF84_10_F	TCATTATAATGGCTCTATGTCAAATTGGAC
MVF84_11_R	ATTCGAGCTCGGTACCCGGGGATCCCAAAACCAAAAAAACACGAGATTTTC
MVF84_6_F	GGCCGCTGCATGCCTGCAGGTCGACGATATGATTCATTTCTCAATGACG	pJP2538
MVF84_7_R	TATAATCCATAATAATGTCCTCCTTATAGTCACTC
MVF84_12_F	GATGGCGATTATAAAGATCACGATATCGATTATAAAGATGATGATGATAAAAGAGCAGCAGTTGTAACGAAAG
ltaS_4_R	ATGGATTATAAAGATCACGATGGCGATTATAAAGATCACGATATCG
MVF84_8_F	GGACATTATTATGGATTATAAAGATCACGATGG
MVF84_14_R	ATTCGAGCTCGGTACCCGGGGATCCATTATAATGATAGTGTTCAGAGCAC
MVF84_15_S_F	CTGCAGGTCGACGGATTAGACGAAGAAGCATATAGTTACTAC	pJP2539
MVF84_16_B_R	ACCCGGGGATCCGCATAGTTGAGCCCTTCTGAAG
MVF84_15_S_F	CTGCAGGTCGACGGATTAGACGAAGAAGCATATAGTTACTAC	pJP2540
MVF84_16_B_R	ACCCGGGGATCCGCATAGTTGAGCCCTTCTGAAG
MVF84_17_R	TATTAATATAGGCTGGACGATTCTTTTTATTATCATAATATAAATTTTAAGTAACGA
MVF84_18_F	GAATCGTCCAGCCTATATTAATAGCTGGGCG
MVF84_19_R	CAATCTACATTTTCCGGCTCTATGTCAAATTGGACTG
MVF84_20_F	GACATAGAGCCGGAAAATGTAGATTGATAACGGC
MVF84_15_S_F	CTGCAGGTCGACGGATTAGACGAAGAAGCATATAGTTACTAC	pJP2541
MVF84_16_B_R	ACCCGGGGATCCGCATAGTTGAGCCCTTCTGAAG
MVF84_15_S_F	CTGCAGGTCGACGGATTAGACGAAGAAGCATATAGTTACTAC	pJP2542
MVF84_16_B_R	ACCCGGGGATCCGCATAGTTGAGCCCTTCTGAAG
MVF84_27_F	TATGCTTGGAAAATGGGAAAATGAAGATTGATAACGGC
MVF84_28_R	ATCTTCATTTTCCCATTTTCCAAGCATAAATCGC
MVF84_82_S_F	GGCCGCTGCATGCCTGCAGGTCGACAAAGCGATTATCCAGTCAATG	pJP2543
MVF84_89_B_R	ATTCGAGCTCGGTACCCGGGGATCCGCTAACGCTTCATCAACTTTAATTTC
MVF84_82_S_F	GGCCGCTGCATGCCTGCAGGTCGACAAAGCGATTATCCAGTCAATG	pJP2544
MVF84_83_R	AGCGTGTTTATATTAAACATTAAAACGGTAAATTCATAC
MVF84_84_F	ATGTTTAATATAAACACGCTGATTTTTGTTG
MVF84_85_R	TAGCCTTCATGCATATCAATGGAAACTGTTTTTAC
MVF84_86_F	ATTGATATGCATGAAGGCTATATGACATTGATTAAAG
MVF84_87_R	TGAATATTTTCCTTACAAAAATAACTATGTGATTACTAAATTAG
MVF84_88_F	TTTTGTAAGGAAAATATTCAATAAATTTCTAGGTAAAGAAAAAAC
MVF84_89_B_R	ATTCGAGCTCGGTACCCGGGGATCCGCTAACGCTTCATCAACTTTAATTTC
MVF84_82_S_F	GGCCGCTGCATGCCTGCAGGTCGACAAAGCGATTATCCAGTCAATG	pJP2545
MVF84_85_R	TAGCCTTCATGCATATCAATGGAAACTGTTTTTAC
MVF84_86_F	ATTGATATGCATGAAGGCTATATGACATTGATTAAAG
MVF84_89_B_R	ATTCGAGCTCGGTACCCGGGGATCCGCTAACGCTTCATCAACTTTAATTTC
MVF84_82_S_F	GGCCGCTGCATGCCTGCAGGTCGACAAAGCGATTATCCAGTCAATG	pJP2546
MVF84_29_R	TTTATTGAACCTTTTATTAAAACGGTAAATTCATACCTTTTAAC
MVF84_30_F	CGTTTTAATAAAAGGTTCAATAAATTCCTAGGTAAAG
MVF84_89_B_R	ATTCGAGCTCGGTACCCGGGGATCCGCTAACGCTTCATCAACTTTAATTTC
MVF84_31_S_F	CTGCAGGTCGACGCATAAAAAAACTGCTTGATAGGC	pJP2547
MVF84_32_B_R	ACCCGGGGATCCCATTTTATATTCTCTTTTCTATTACAGTTATTTTTAAAAATG
MVF84_31_S_F	CTGCAGGTCGACGCATAAAAAAACTGCTTGATAGGC	pJP2548
MVF84_32_B_R	ACCCGGGGATCCCATTTTATATTCTCTTTTCTATTACAGTTATTTTTAAAAATG
MVF84_31_S_F	CTGCAGGTCGACGCATAAAAAAACTGCTTGATAGGC	pJP2549
MVF84_32_B_R	ACCCGGGGATCCCATTTTATATTCTCTTTTCTATTACAGTTATTTTTAAAAATG
MVF84_78_S_F	GAAGGTCAATGTCTGAACCTGCAGGTCGACGATTCAATATAATGCATAAAAAAACTGC	pJP2550
MVF84_79_R	GTTAGTTAAAAAACAAAAAATCGGACAGATGAAAAG
MVR84_80_F	TCCGATTTTTTGTTTTTTAACTAACAAGCTTACGC
MVF84_81_B_R	CCTGAATTCGAGCTCGGTACCCGGGGATCCCATTTTATATTCTCTTTTCTATTACAGTTATTTTTAAAAATG
MVF84_47_S_F	GGCCGCTGCATGCCTGCAGGTCGACGAATTTATGCATTTAAATCGGTGAC	pJP2551
MVF84_85_R	TAGCCTTCATGCATATCAATGGAAACTGTTTTTAC
MVF84_86_F	ATTGATATGCATGAAGGCTATATGACATTGATTAAAG
MVF84_48_B_R	ATTCGAGCTCGGTACCCGGGGATCCGACAATTGGCCTATATGGTC
MVF84_47_S_F	GGCCGCTGCATGCCTGCAGGTCGACGAATTTATGCATTTAAATCGGTGAC	pJP2552
MVF84_36_R	CTTAATATAATAAAAAATGCTTTCTCAATATCGATAG
MVF84_35_F	GAGAAAGCATTTTTTATTATATTAAGCAACACAGGGAG
MVF84_48_B_R	ATTCGAGCTCGGTACCCGGGGATCCGACAATTGGCCTATATGGTC
MVF84_47_S_F	GGCCGCTGCATGCCTGCAGGTCGACGAATTTATGCATTTAAATCGGTGAC	pJP2553
MVF84_49_R	TTATAGAACCAATAAAAAATGCTTTCTCAATATCGATAG
MVF84_50_F	CATTTTTTATTGGTTCTATAATAAATCGGACTGATG
MVF84_85_R	TAGCCTTCATGCATATCAATGGAAACTGTTTTTAC
MVF84_86_F	ATTGATATGCATGAAGGCTATATGACATTGATTAAAG
MVF84_51_R	AAAATAAAAAGGCTCTATGTCAAATTGGAC
MVF84_52_F	ACATAGAGCCTTTTTATTTTATTAAGCAACACAGGG
MVF84_48_B_R	ATTCGAGCTCGGTACCCGGGGATCCGACAATTGGCCTATATGGTC
MVF84_47_S_F	GGCCGCTGCATGCCTGCAGGTCGACGAATTTATGCATTTAAATCGGTGAC	pJP2554
MVF84_48_B_R	ATTCGAGCTCGGTACCCGGGGATCCGACAATTGGCCTATATGGTC
MVF84_62_P_F	AGCTGGCGGCCGCTGCATGCCTGCAGTAAGGCAATAGAAACGTCATTAG	pJP2555
MVF84_63_R	TTTATAATCCATTTTAAAATCCTCCTCTTGCTTAAC
MVF84_61_F	GATTATAAAGATCACGATATCGATTATAAAGATGATGATGATAAAGTGCAAAAAAAAGTAATTGCAGC
MVF84_64_F	GGAGGATTTTAAAATGGATTATAAAGATCACGATGGCGATTATAAAGATCACGATATCG
MVF84_65_R	GACATAGAGCCTATATATATTTATATACGTAAGACTTTAGTGAATATATC
MVF84_66_F	TATAAATATATATAGGCTCTATGTCAAATTGGAC
MVF84_85_R	TAGCCTTCATGCATATCAATGGAAACTGTTTTTAC
MVF84_86_F	ATTGATATGCATGAAGGCTATATGACATTGATTAAAG
MVF84_67_R	ATTATATATATAGGTTCTATAATAAATCGGACTGATG
MVF84_68_F	TTATTATAGAACCTATATATATAATGAATTCCTATTACATTTCACAAG
MVF84_93_B_R	ATTCGAGCTCGGTACCCGGGGATCCATATATTCAATTTCATCCATTGTTAATGTTAAATTTAATTC
MVF84_62_P_F	AGCTGGCGGCCGCTGCATGCCTGCAGTAAGGCAATAGAAACGTCATTAG	pJP2556
MVF84_63_R	TTTATAATCCATTTTAAAATCCTCCTCTTGCTTAAC
MVF84_61_F	GATTATAAAGATCACGATATCGATTATAAAGATGATGATGATAAAGTGCAAAAAAAAGTAATTGCAGC
MVF84_64_F	GGAGGATTTTAAAATGGATTATAAAGATCACGATGGCGATTATAAAGATCACGATATCG
MVF84_70_R	TAGGAATTCATTATATATATTTATATACGTAAGACTTTAGTGAATATATC
MVF84_71_F	TATAAATATATATAATGAATTCCTATTACATTTCACAAG
MVF84_93_B_R	ATTCGAGCTCGGTACCCGGGGATCCATATATTCAATTTCATCCATTGTTAATGTTAAATTTAATTC
MVF84_62_P_F	AGCTGGCGGCCGCTGCATGCCTGCAGTAAGGCAATAGAAACGTCATTAG	pJP2557
MVF84_63_R	TTTATAATCCATTTTAAAATCCTCCTCTTGCTTAAC
MVF84_61_F	GATTATAAAGATCACGATATCGATTATAAAGATGATGATGATAAAGTGCAAAAAAAAGTAATTGCAGC
MVF84_64_F	GGAGGATTTTAAAATGGATTATAAAGATCACGATGGCGATTATAAAGATCACGATATCG
MVF84_72_R	TCGGACAGATGAAAAGTACAAAACTTTTTCCATCAGTCCGATATATATTTATATACGTAAGACTTTAGTGAATATATC
MVF84_73_F	TCGGACTGATGGAAAAAGTTTTGTACTTTTCATCTGTCCGATAATGAATTCCTATTACATTTCACAAG
MVF84_93_B_R	ATTCGAGCTCGGTACCCGGGGATCCATATATTCAATTTCATCCATTGTTAATGTTAAATTTAATTC
MVF84_90_S_F	GGCCGCTGCATGCCTGCAGGTCGACATCACTTTTTATTTGATAACAACAGTTAAATATATTTTATG	pJP2558
MVF84_91_R	GAACGAATTTCTACTGCTTTATTAAGTACAGCTG
MVF84_92_F	AAAGCAGTAGAAATTCGTTCTGAAAAATCTATAGC
MVF84_54_B_R	ATTCGAGCTCGGTACCCGGGGATCCCAAAACCTGTCGATTGTCC
MVF84_90_S_F	GGCCGCTGCATGCCTGCAGGTCGACATCACTTTTTATTTGATAACAACAGTTAAATATATTTTATG	pJP2559
MCF84_60_F	AAGCTTTTTTTATTTTTTCTTATAGGAGGGTCTTAATATG
MVF84_59_R	AAGAAAAAATAAAAAAAGCTTCCGTCCTTC
MVF84_54_B_R	ATTCGAGCTCGGTACCCGGGGATCCCAAAACCTGTCGATTGTCC
MVF84_90_S_F	GGCCGCTGCATGCCTGCAGGTCGACATCACTTTTTATTTGATAACAACAGTTAAATATATTTTATG	pJP2560
MVF84_54_B_R	ATTCGAGCTCGGTACCCGGGGATCCCAAAACCTGTCGATTGTCC
MVF84_90_S_F	GGCCGCTGCATGCCTGCAGGTCGACATCACTTTTTATTTGATAACAACAGTTAAATATATTTTATG	pJP2561
MVF84_55_R	AGAACCAAATAAAAAAGCTTCCGTCCTTC
MCF84_56_F	AAGCTTTTTTATTTGGTTCTATAATAAATCGGACTG
MVF84_91_R	GAACGAATTTCTACTGCTTTATTAAGTACAGCTG
MVF84_92_F	AAAGCAGTAGAAATTCGTTCTGAAAAATCTATAGC
MVF84_94_R	TATAAGAAAAAATAAAAGGCTCTATGTCAAATTGGAC
MVF84_95_F	CTTTTATTTTTTCTTATAGGAGGGTCTTAATATGAAGGATAC
MVF84_54_B_R	ATTCGAGCTCGGTACCCGGGGATCCCAAAACCTGTCGATTGTCC
1.1F	GTTATTTACCCAGTCGTCCCC	Inversion test 1
1.1R	CAATGTAGTCTAATCAATACCATCATTG
1.2F	TGTGTTCTCTTGGTCAAATGG	Inversion test 2
1.2R	CCAAATGTAACAGCATGTTCTCC
2.1F	GCTAATGAAATATTGCAGTTGCC	Inversion test 3
2.1R	CCATTCTTTTTAGTGTAAGAACCAATATATCC
2.2F	GCAGCAGTAAGTGCAATTGAAA	Inversion test 4
2.2R	CGGCAAATACTTCGACATCC
3.1F	TGGTTCAGACCATGAAGTAGAAT	Inversion test 5
3.1R	AACCCAAGTATCTCCAGCC
3.2F	GCTTGCAGAAGATATCATTTATGG	Inversion test 6
3.2R	GAGTCTATTACACCTATTGGTTGATTC
4.1F	GCGTATTGCTAAAGGGTCTG	Inversion test 7
4.1R	GCATAATTGCAGCTTTAGGAGC
4.2F	TCGTTATTCCAACAGATGAAGAAAGC	Inversion test 8
4.2R	GCTACTACGATACGATAGAATGG
5.1F	GCGTCTAGAGTTTGGCTCTC	Inversion test 9
5.1R	AGCCTGCATAAATTGGTCC
5.2F	GTGATCTACAGCAAGGACTTC	Inversion test 10
5.2R	ACTTGTTGCATATCATCGGC
6.1F	GCCCATTACTCAAGAAGAATGG	Inversion test 11
6.1R	GAAATGCAGCATTATTTACTCGATTC
6.2F	GTTTCATCATCGATGTAGTTATACGC	Inversion test 12
6.2R	ATGCATTGAAAGATGACAGTATGC
1.1F	GTTATTTACCCAGTCGTCCCC	Inversion control 1
c1.1R	GCGTATAACTACATCGATGATGAAAC
c1.2F	GAATCGAGTAAATAATGCTGCATTTC	Inversion control 2
1.2R	CCAAATGTAACAGCATGTTCTCC
2.1F	GCTAATGAAATATTGCAGTTGCC	Inversion control 3
c2.1R	GAAGTCCTTGCTGTAGATCAC
c2.2F	GGACCAATTTATGCAGGCT	Inversion control 4
2.2R	CGGCAAATACTTCGACATCC
3.1F	TGGTTCAGACCATGAAGTAGAAT	Inversion control 5
3.2R	GAGTCTATTACACCTATTGGTTGATTC
5.1F	GCGTCTAGAGTTTGGCTCTC	Inversion control 6
c5.1R	GCTTTCTTCATCTGTTGGAATAACGA
c5.2F	GGCAACTGCAATATTTCATTAGC	Inversion control 7
5.2R	ACTTGTTGCATATCATCGGC
6.1F	GCCCATTACTCAAGAAGAATGG	Inversion control 8
c6.1R	CCATTTGACCAAGAGAACACA
c6.2F	CAATGATGGTATTGATTAGACTACATTG	Inversion control 9
6.2R	ATGCATTGAAAGATGACAGTATGC
