# Supplementary material for: Radical genome remodelling accompanied the emergence of a novel host-restricted bacterial pathogen
Source: PLoS Pathog. 2021 May 20;17(5):e1009606. doi: 10.1371/journal.ppat.1009606 (PMC8171923; doi:10.1371/journal.ppat.1009606)
Supplement: S9 Table — (XLSX) [file ppat.1009606.s017.xlsx]

## Sheet: Sheet1
Run	insert_size	read_length	BioProject	BioSample	Experiment	Instrument	Isolate	LibraryLayout	Platform	SRA Study
ERR3093760	365	500	PRJEB30965	SAMEA5243328	ERX3154587	Illumina MiSeq	Italia-1	PAIRED	ILLUMINA	ERP113462
ERR3093761	365	500	PRJEB30965	SAMEA5243329	ERX3154588	Illumina MiSeq	Polonia 123	PAIRED	ILLUMINA	ERP113462
ERR3093762	328	300	PRJEB30965	SAMEA5243330	ERX3154589	Illumina HiSeq 2500	Su-1	PAIRED	ILLUMINA	ERP113462
ERR3093763	328	300	PRJEB30965	SAMEA5243331	ERX3154590	Illumina HiSeq 2500	Su-4	PAIRED	ILLUMINA	ERP113462
ERR3093764	328	300	PRJEB30965	SAMEA5243332	ERX3154591	Illumina HiSeq 2500	Po-3	PAIRED	ILLUMINA	ERP113462
ERR3093765	328	300	PRJEB30965	SAMEA5243333	ERX3154592	Illumina HiSeq 2500	DK-3	PAIRED	ILLUMINA	ERP113462
ERR3093766	328	300	PRJEB30965	SAMEA5243334	ERX3154593	Illumina HiSeq 2500	It-4	PAIRED	ILLUMINA	ERP113462
ERR3093767	328	300	PRJEB30965	SAMEA5243335	ERX3154594	Illumina HiSeq 2500	MVF-9	PAIRED	ILLUMINA	ERP113462
ERR3093768	328	300	PRJEB30965	SAMEA5243336	ERX3154595	Illumina HiSeq 2500	MVF-16	PAIRED	ILLUMINA	ERP113462
ERR3093769	328	300	PRJEB30965	SAMEA5243337	ERX3154596	Illumina HiSeq 2500	MVF-17-II	PAIRED	ILLUMINA	ERP113462
ERR3093770	328	300	PRJEB30965	SAMEA5243338	ERX3154597	Illumina HiSeq 2500	MVF-29	PAIRED	ILLUMINA	ERP113462
ERR3093771	328	300	PRJEB30965	SAMEA5243339	ERX3154598	Illumina HiSeq 2500	MVF-30	PAIRED	ILLUMINA	ERP113462
ERR3093772	328	300	PRJEB30965	SAMEA5243340	ERX3154599	Illumina HiSeq 2500	MVF-39	PAIRED	ILLUMINA	ERP113462
ERR3093773	328	300	PRJEB30965	SAMEA5243341	ERX3154600	Illumina HiSeq 2500	MVF-39+	PAIRED	ILLUMINA	ERP113462
ERR3093774	328	300	PRJEB30965	SAMEA5243342	ERX3154601	Illumina HiSeq 2500	MVF-49	PAIRED	ILLUMINA	ERP113462
ERR3093775	328	300	PRJEB30965	SAMEA5243343	ERX3154602	Illumina HiSeq 2500	MVF-58	PAIRED	ILLUMINA	ERP113462
ERR3093776	328	300	PRJEB30965	SAMEA5243344	ERX3154603	Illumina HiSeq 2500	MVF-71	PAIRED	ILLUMINA	ERP113462
ERR3093777	328	300	PRJEB30965	SAMEA5243345	ERX3154604	Illumina HiSeq 2500	MVF-80	PAIRED	ILLUMINA	ERP113462
ERR3093778	328	300	PRJEB30965	SAMEA5243346	ERX3154605	Illumina HiSeq 2500	MVF-91	PAIRED	ILLUMINA	ERP113462
ERR3093779	328	300	PRJEB30965	SAMEA5243347	ERX3154606	Illumina HiSeq 2500	MVF-205	PAIRED	ILLUMINA	ERP113462
ERR3093780	328	300	PRJEB30965	SAMEA5243348	ERX3154607	Illumina HiSeq 2500	MVF-212	PAIRED	ILLUMINA	ERP113462
ERR3093781	328	300	PRJEB30965	SAMEA5243349	ERX3154608	Illumina HiSeq 2500	MVF-220	PAIRED	ILLUMINA	ERP113462
ERR3093782	328	300	PRJEB30965	SAMEA5243350	ERX3154609	Illumina HiSeq 2500	MVF-228	PAIRED	ILLUMINA	ERP113462
ERR3093783	328	300	PRJEB30965	SAMEA5243351	ERX3154610	Illumina HiSeq 2500	MVF-302	PAIRED	ILLUMINA	ERP113462
ERR3093784	328	300	PRJEB30965	SAMEA5243352	ERX3154611	Illumina HiSeq 2500	MVF-401	PAIRED	ILLUMINA	ERP113462
ERR3093785	328	300	PRJEB30965	SAMEA5243353	ERX3154612	Illumina HiSeq 2500	MVF-502	PAIRED	ILLUMINA	ERP113462
ERR3093786	342	500	PRJEB30965	SAMEA5243354	ERX3154613	Illumina MiSeq	39+ 1	PAIRED	ILLUMINA	ERP113462
ERR3093787	342	500	PRJEB30965	SAMEA5243355	ERX3154614	Illumina MiSeq	39+ 2	PAIRED	ILLUMINA	ERP113462
ERR3093788	342	500	PRJEB30965	SAMEA5243356	ERX3154615	Illumina MiSeq	43+	PAIRED	ILLUMINA	ERP113462
ERR3093789	342	500	PRJEB30965	SAMEA5243357	ERX3154616	Illumina MiSeq	502R+ 1	PAIRED	ILLUMINA	ERP113462
ERR3093790	342	500	PRJEB30965	SAMEA5243358	ERX3154617	Illumina MiSeq	502R+ 2	PAIRED	ILLUMINA	ERP113462
ERR3093791	342	500	PRJEB30965	SAMEA5243359	ERX3154618	Illumina MiSeq	7R0+ 1	PAIRED	ILLUMINA	ERP113462
ERR3093792	342	500	PRJEB30965	SAMEA5243360	ERX3154619	Illumina MiSeq	It4 R+	PAIRED	ILLUMINA	ERP113462
ERR3093793	342	500	PRJEB30965	SAMEA5243361	ERX3154620	Illumina MiSeq	MVF43	PAIRED	ILLUMINA	ERP113462
ERR3093794	342	500	PRJEB30965	SAMEA5243362	ERX3154621	Illumina MiSeq	SU4+	PAIRED	ILLUMINA	ERP113462
ERR3093795	190	72	PRJEB30965	SAMEA5243363	ERX3154622	Illumina HiSeq 1500	MVF-7+	PAIRED	ILLUMINA	ERP113462
ERR3093796	190	72	PRJEB30965	SAMEA5243364	ERX3154623	Illumina HiSeq 1500	RDKA-84	PAIRED	ILLUMINA	ERP113462
ERR3093797	190	72	PRJEB30965	SAMEA5243365	ERX3154624	Illumina HiSeq 1500	MVF-7	PAIRED	ILLUMINA	ERP113462
